# Supplementary material for: ﻿Genetic diversity among sea snakes of the genus Hydrophis (Elapidae, Reptilia) in the Persian Gulf and Gulf of Oman
Source: Zookeys. 2023 Apr 20;1158:121–31. doi: 10.3897/zookeys.1158.101347 (PMC10193271; doi:10.3897/zookeys.1158.101347)
Supplement: Supplementary material 1 — Information of sequences used in this study and those obtained from GenBank [file zookeys-1158-121_article-101347__-s001.xls]

## Sheet: Specimens
Species	Museum Code	Locality	Latitude	Longitude	16srRNA	G1888	COI	Source
Hydrophis brooki	ZMUCR661293	Thale Luang, Thailand	13.38	100.42	KC014323*	KC014090*	KC014160*	Ukuwela et al., 2016
Hydrophis brooki	ZMUCR661292	Thale Luang, Thailand	13.3	100.82	KC014324*	KC014091*	KC014161*	Ukuwela et al., 2016
Hydrophis brooki	Hb001		11.95	100.05	DQ234028*			Ukuwela and Sanders, 2012
Hydrophis curtus	MZB_4195	Makassar, Sulawesi, Indonesia	-1.32	120.73	KJ653936*	JQ217172*	JQ217197*	Ukuwela et al., 2016
Hydrophis curtus	MZB_4192	Pasuruan, East Java, Indonesia	-7.55	112.99	KJ653912*	KC014137*	KC014204*	Ukuwela et al., 2016
Hydrophis curtus	MZB_4191	Pasuruan, East Java, Indonesia	-7.42	112.52	KJ653915*	KC014138*		Ukuwela et al., 2016
Hydrophis curtus	2	Bushehr, Bushehr province, Iran	28.84	50.86	OQ619054	OQ626575	OQ628264	This study
Hydrophis curtus	57	Beris and Pasa-Bandar, Sistan & Baluchestan province, Iran	25.11	61.19	OQ619060	OQ626580		This study
Hydrophis curtus	5	Bushehr, Bushehr province, Iran	28.84	50.86	OQ619055	OQ626576	OQ628265	This study
Hydrophis curtus	18	Beris and Pasa-Bandar, Sistan & Baluchestan province, Iran	25.11	61.19	OQ619058	OQ626578		This study
Hydrophis curtus	15	Bushehr, Bushehr province, Iran	28.84	50.86	OQ619056	OQ626577	OQ628267	This study
Hydrophis curtus	60	Beris and Pasa-Bandar, Sistan & Baluchestan province, Iran	25.11	61.19	OQ619061	OQ626581		This study
Hydrophis curtus	48	Bushehr, Bushehr province, Iran	28.84	50.86	OQ619059	OQ626579	OQ628269	This study
Hydrophis curtus	1	Bushehr, Bushehr province, Iran	28.84	50.86			OQ628263	This study
Hydrophis curtus	8	Beris and Pasa-Bandar, Sistan & Baluchestan province, Iran	25.11	61.19			OQ628266	This study
Hydrophis curtus	17	Bushehr, Bushehr province, Iran	28.84	50.86			OQ628268	This study
Hydrophis curtus	61	Larak Island, Hormozgan province, Iran	26.88	56.36	OQ619062	OQ626582		This study
Hydrophis cyanocinctus	KLS0170	Uppaveli, Trincomalee, Sri Lanka	8.56	81.24	KT966158*	KT966237*	KT965930*	Ukuwela et al., 2016
Hydrophis cyanocinctus	KLS0171	Kumana, Ampara, Sri Lanka	7.14	81.86	KT966159*	KT966238*	KT965931*	Ukuwela et al., 2016
Hydrophis cyanocinctus	63	Iran	25.11	61.19	OQ619073	OQ626593		This study
Hydrophis cyanocinctus	56	Beris and Pasa-Bandar, Sistan & Baluchestan province, Iran	25.11	61.19	OQ619065	OQ626584		This study
Hydrophis cyanocinctus	6	Beris and Pasa-Bandar, Sistan & Baluchestan province, Iran	25.11	61.19	OQ619066	OQ626585	OQ628271	This study
Hydrophis cyanocinctus	4	Beris and Pasa-Bandar, Sistan & Baluchestan province, Iran	25.11	61.19	OQ619064	OQ626583	OQ628270	This study
Hydrophis lapemoides	KLS0017	Shanthipuram, Mannar, Sri Lanka	9.01	79.89	KT966175*			Ukuwela et al., 2016
Hydrophis lapemoides	Hlp002	Velvettithurai, Jaffna, Sri Lanka	9.64	80.04	KT966176*	KT966246*	KT965938*	Ukuwela et al., 2016
Hydrophis lapemoides	Hlp001	Inbaratti, Jaffna, Sri Lanka	9.82	79.99	KT966177*	KT966247*	KT965939*	Ukuwela et al., 2016
Hydrophis lapemoides	40	Jask and Ras-Meydani, Gulf of Oman, Iran					OQ628279	This study
Hydrophis obscurus	ZMUCR661175	Chittagong, Bangladesh	22.35	91.74	KT966180*	KT966249*	KC014119*	Ukuwela et al., 2016
Hydrophis ornatus	Ho16	Velvettithurai, Jaffna, Sri Lanka	9.82	79.99	KT966187*	KT966253*	KT965944*	Ukuwela et al., 2016
Hydrophis ornatus	KLS0173	Kirinda, Hambanthota, Sri Lanka	6.12	81.01	KT966191*	KT966257*	KT965948*	Ukuwela et al., 2016
Hydrophis ornatus	MZB_4253	Makassar, Sulawesi, Indonesia	-1.38	120.79	KT966192*		KC014191*	Ukuwela et al., 2016
Hydrophis ornatus	3	Beris and Pasa-Bandar, Sistan & Baluchestan province, Iran	25.11	61.19	OQ619076	OQ626596	OQ628280	This study
Hydrophis ornatus	7	Beris and Pasa-Bandar, Sistan & Baluchestan province, Iran	25.11	61.19	OQ619074	OQ626594	OQ628281	This study
Hydrophis ornatus	16	Bushehr, Bushehr province, Iran	28.84	50.86	OQ619075	OQ626595	OQ628282	This study
Hydrophis platurus	WAM165965	Cottesloe, WA, Australia	-32.01	115.75	KT966196*			Ukuwela et al., 2016
Hydrophis platurus	12	Beris and Pasa-Bandar, Sistan & Baluchestan province, Iran	25.11	61.19	OQ619077	OQ626597		This study
Hydrophis platurus	23	Beris and Pasa-Bandar, Sistan & Baluchestan province, Iran	25.11	61.19	OQ619078	OQ626598	OQ628283	This study
Hydrophis platurus	26	Jask and Ras-Meydani, Hormozgan province, Iran					OQ628284	This study
Hydrophis schistosus	KLS0028	Pubudugama, Puttlam, Sri Lanka	8	79.83	KT966203*			Ukuwela et al., 2016
Hydrophis schistosus	IR001	Jask, Hormozgan province, Iran	25.69	57.92	KT966198*	KT966260*		Ukuwela et al., 2016
Hydrophis schistosus	IR002	Jask, Hormozgan province, Iran	25.69	57.92	KT966199*	KT966261*		Ukuwela et al., 2016
Hydrophis schistosus	KLS0088	Puttlam laggon, Puttlam, Sri Lanka	8.02	79.74	KT966204*			Ukuwela et al., 2016
Hydrophis schistosus	52	Jask, Hormozgan province, Iran	25.69	57.92	OQ619084	OQ626604		This study
Hydrophis schistosus	53	Beris and Pasa-Bandar, Sistan & Baluchestan province, Iran	25.11	61.19	OQ619085	OQ626605		This study
Hydrophis schistosus	45	Jask, Hormozgan province, Iran	25.69	57.92	OQ619081	OQ626601	OQ628286	This study
Hydrophis schistosus	50	Jask, Hormozgan province, Iran	25.69	57.92	OQ619082	OQ626602		This study
Hydrophis schistosus	41	Jask, Hormozgan province, Iran	25.69	57.92	OQ619080	OQ626600	OQ628288	This study
Hydrophis schistosus	51	Jask, Hormozgan province, Iran	25.65	57.8	OQ619083	OQ626603		This study
Hydrophis schistosus	21	Jask and Ras-Meydani, Hormozgan province, Iran					OQ628287	This study
Hydrophis schistosus	14	Jask, Hormozgan province, Iran	25.65	57.8	OQ619079	OQ626599	OQ628285	This study
Hydrophis spiralis	KLS0071	Pulmodai, Trincomallee, Sri Lanka	8.52	81.21	KT966210*			Ukuwela et al., 2016
Hydrophis spiralis	KLS0093	Negambo, Sri Lanka	7.23	79.83	KT966211*	KT966268*	KT966030*	Ukuwela et al., 2016
Hydrophis spiralis	55	Jask, Hormozgan province, Iran	25.71	57.77	OQ619053	_		This study
Hydrophis viperinus	KLS0120	Thikam, Jaffna, Sri Lanka	9.68	79.99	KT966217*	KT966274*	KT966036*	Ukuwela et al., 2016
Hydrophis viperinus	KLS0139	Polikandi, Jaffna, Sri Lanka	9.64	80.04	KT966218*	KT966275*	KT966037*	Ukuwela et al., 2016
Hydrophis viperinus	20	Beris and Pasa-Bandar, Sistan & Baluchestan province, Iran	25.11	61.19			OQ628289	This study
Hydrophis viperinus	43	Beris and Pasa-Bandar, Sistan & Baluchestan province, Iran	25.11	61.19			OQ628290	This study
Hydrophis gracilis	KLS0099	Velvettithurai, Jaffna, Sri Lanka	9.82	80.18	KT966223*	KT966278*	KT966040*	Ukuwela et al., 2016
Hydrophis gracilis	KLS0100	Velvettithurai, Jaffna, Sri Lanka	9.78	80.14	KT966224*		KT966041*	Ukuwela et al., 2016
Hydrophis gracilis	39	Beris and Pasa-Bandar, Sistan & Baluchestan province, Iran	25.11	61.19	OQ619071	OQ626591		This study
Hydrophis gracilis	54	Beris and Pasa-Bandar, Sistan & Baluchestan province, Iran	25.08	61.28	OQ619072	OQ626592		This study
Hydrophis gracilis	36	Beris and Pasa-Bandar, Sistan & Baluchestan province, Iran	25.11	61.19	OQ619070	OQ626589	OQ628277	This study
Hydrophis gracilis	37	Beris and Pasa-Bandar, Sistan & Baluchestan province, Iran	25.11	61.19		OQ626590	OQ628278	This study
Hydrophis gracilis	31	Beris and Pasa-Bandar, Sistan & Baluchestan province, Iran	25.11	61.19	OQ619067	OQ626586	OQ628272	This study
Hydrophis gracilis	34	Beris and Pasa-Bandar, Sistan & Baluchestan province, Iran	25.08	61.28	OQ619069	OQ626588	OQ628275	This study
Hydrophis gracilis	33	Beris and Pasa-Bandar, Sistan & Baluchestan province, Iran	25.08	61.28	OQ619068	OQ626587	OQ628274	This study
Hydrophis gracilis	32	Beris and Pasa-Bandar, Sistan & Baluchestan province, Iran	25.08	61.28			OQ628273	This study
Hydrophis gracilis	35	Beris and Pasa-Bandar, Sistan & Baluchestan province, Iran	25.08	61.28			OQ628276	This study
Ephalophis greyae	WAM157940				KC014318	KC014085
*Sequences downloaded from the Genbank
